# Supplementary material for: Inducible T-Cell Costimulator Ligand Plays a Dual Role in Melanoma Metastasis upon Binding to Osteopontin or Inducible T-Cell Costimulator
Source: Biomedicines. 2021 Dec 27;10(1):51. doi: 10.3390/biomedicines10010051 (PMC8772802; doi:10.3390/biomedicines10010051)
Supplement: Supplementary file 1 [file biomedicines-10-00051-s001.zip]

Archive with 1 entries (1 files):
- biomedicines-1504392-supplementary.pdf
